# Supplementary material for: Cell cycle–dependent centrosome clustering precedes proplatelet formation
Source: Sci Adv. 2024 Jun 19;10(25):eadl6153. doi: 10.1126/sciadv.adl6153 (PMC11186502; doi:10.1126/sciadv.adl6153)
Supplement: Supplementary file 2 — Movies S1 to S10 [file sciadv.adl6153_movies_s1_to_s10.zip]

Archive with 10 entries (10 files):
- adl6153_Movie_S1.avi
- adl6153_Movie_S10.avi
- adl6153_Movie_S2.avi
- adl6153_Movie_S3.avi
- adl6153_Movie_S4.avi
- adl6153_Movie_S5.avi
- adl6153_Movie_S6.avi
- adl6153_Movie_S7.avi
- adl6153_Movie_S8.mp4
- adl6153_Movie_S9.avi
